# Supplementary material for: Enhanced Rheological and Structural Properties of the Exopolysaccharide from Rhizobium leguminosarum VF39 Through NTG Mutagenesis
Source: Polymers (Basel). 2024 Nov 15;16(22):3179. doi: 10.3390/polym16223179 (PMC11598398; doi:10.3390/polym16223179)
Supplement: Supplementary file 1 [file polymers-16-03179-s001.zip]

Archive with 1 entries (1 files):
- polymers-3262337-supplementary.pdf
